# Supplementary material for: Cytokine profile in Leishmania-positive blood donors
Source: PLoS One. 2020 Sep 23;15(9):e0238933. doi: 10.1371/journal.pone.0238933 (PMC7511012; doi:10.1371/journal.pone.0238933)
Supplement: S1 Data — (XLSX) [file pone.0238933.s001.xlsx]

## Sheet: Plan1
G1 (2011 + / 2015 +)
2011											2015
	Sample Name	IL-17A	IFN-g	TNF-a	IL-10	IL-6	IL-4	IL-2	IL-1b			Sample Name	IL-17A	IFNg	TNFa	IL-10	IL-6	IL-4	IL-2	IL-1b
	224	1.13878	0	0	0.0338637	0	0	0	1,04			224	0	0	0	0.755631	0.690238	0	0	0.82973
	109	0	0	0	0.0020043	0.875411	0	0	0			109	0	0	0.351844	1.84756	4.02207	0	1.47412	0.936191
	129	2.40571	0	0	0.691291	0.663116	0	0	0			129	38.1716	0	0	2.15934	1.44183	1.20275	1.87886	0.72315
	50	6.95377	0	0	0.861484	0.663116	0.872928	0	0.07			50	0	0.0383737	0	0.990564	1.85677	0.745958	0.0054816	0
	88	10.7568	2.2435	0.908895	0.590247	1.85584	1.64137	0.437259	1.79			88	21.5585	1.40457	3.40948	0.850619	2.50052	0.660637	4.05843	1.04261
	62	36.7959	0.859467	9.79292	1.56249	2.24587	5.44322	7.68758	71.47			62	4.93965	0.098386	0.730367	0.707457	1.07693	1.61686	2.19712	1.57552
	06	5.5549	0	0	0.259559	0.448975	0.0250598	0	0.07			06	0	0.219014	0	0	2.0329	0	0	0
	186	0	0	0	0.423702	0	0	0	6.83			186	0	0	4.8686	0.286455	1.20006	0	0.330788	2.43616
	271	1.13878	0	0	0.194587	0	0	0	11.73			271	0	0	61.8377	1.26477	11.9271	0	1.71806	15.7223
	91	0	0	0	0	0.0468068	0	0	0			91	15.3813	0.52423	3.89632	0	18.3145	0	0.429024	7.02764
	332	0	0	0	0.0338637	0	0	0	1.23			332	0	0	1.03578	2.02576	9.13963	0	0.616977	9.11147
	276	6.48521	0	0	0.490036	1.0873	0	0	0.38			276	3.85257	0	0.494377	0.151661	11.4907	2.52896	0.884766	8.99497
	244	0	0	0	0.194587	5.70575	0	0	1.97			244	0	0	34.566	3.14111	21.3327	0	0.120955	0.616365
	135	12.198	0	0	0.456821	1.0873	0.722008	0	0.38			135	0	0	0	0.707457	2.67559	0.660637	0.971411	0
	80	0	0	0	0	0	0	0	0.62			80	0	0	0.151578	0.455524	3.02582	0.570186	1.22583	0.29338
	288	1.13878	0	0	0.227024	1.0873	0	0	0			288	6.7798	0	0.151578	1.08263	2.50052	0	1.22583	0
	128	0	0	0	0	0.0468068	0	0	0			128	9.91859	0	94.529	3.59006	41.2181	0	0	2.54462
	09	9.79926	0	0	0.657519	1.21458	0	0	0			09	6.7798	0	0	0.222996	0.951589	0	0.330788	0
	198	0	0	0	2.0699	0.0937017	0	0	0			198	14.0754	0	0	2.91736	3.96325	2.65657	0	0
	291	1.97585	0	0	0.0338637	0	0	0	0			291	0	0	0	1.53484	1.67981	0	0	0
	317	11.7171	0	0	0.130008	0.448975	0	0	0			317	14.0754	0	0	1.62437	4.90841	0	0.971411	0
	323	9.79926	0	0	0.130008	0	0	0	0.07			323	3.85257	0.709827	74.1024	2.73868	67.8773	0	0.429024	0.0734485
	31	1.13878	0	0	0.259559	0	0	0	0			31	3.85257	0	0	0.707457	0.757385	0	0.0054816	0
	30	0	0	0	0.725153	0	0	0	0			30	0	0	0	0.897559	1.01458	0	0.971411	0
	238	8.37031	0	0	0	0.13977	0	0	0			238	12.7359	0	122.477	2.11481	189.227	0	0.70778	1.57552
G2 (2011 + / 2015 -)
2011											2015
	Sample Name	IL-17A	IFN-g	TNF-a	IL-10	IL-6	IL-4	IL-2	IL-1b			Sample Name	IL-17A	IFN-g	TNF-a	IL-10	IL-6	IL-4	IL-2	IL-1b
	402	0.340893	0	0	0.0338637	0	1.8503	0	0			402	17.913	0.158598	2.51022	0.609324	2.50052	1.61686	1.79862	0.616365
	278	0	0	0	0.456821	0.230033	0	0	19.74			278	12.7359	0.219014	7.47377	1.62437	4.67132	3.98545	7.69707	33.9142
	281	0	0	0	0	0	0	0	0			281	10.6444	0.340473	0	1.35511	1.97426	0.660637	1.22583	0.29338
	250	0	0	0	0.0658164	0.0468068	0	0	0			250	12.7359	0	0.836452	0.944194	1.62057	0.827554	1.71806	2.112
	386	5.5549	0.0254461	29.4423	0.964632	98.2904	0	0	92.91			386	22.7413	0.89718	0.730367	0.944194	3.02582	1.48147	1.22583	0.616365
	283	0	0	0	0.227024	0.663116	0	0	0.84			283	2.4561	0	0	1.12839	6.70365	0	0.52421	0.29338
	59	0	0	0	0.324924	1.04491	0	0	0			59	2.4561	0	0	0.990564	2.67559	0	0.330788	2.54462
	262	5.5549	0.0254461	0.145226	0.55675	0	1.69344	0	1.23			262	13.4103	0.89718	0.937853	1.62437	3.3766	2.27241	1.55585	1.36205
	390	5.5549	0	0	0.130008	0.577798	0	0	0.0681678			390	23.3275	0	2.17825	1.26477	4.37571	0.660637	1.9588	1.46872
	123	2.84185	0	0	0.130008	1.42728	0	0	0			123	19.7555	0	0	1.98123	5.32463	0.472144	0.52421	3.86162
	269	5.09371	0	0	0.357753	1.0873	0.372731	0	0			269	17.913	0	0	0.897559	2.15001	0	0.70778	0
	144	0	1.03922	0	1.99666	7.52799	0	0	0.07			144	18.532	0.158598	3.65305	2.47109	10.8689	0	0.52421	17.6304
	333	8.37031	0	0	0.390679	0	0.223816	0	0.84			333	0	0	1.49436	1.30999	2.50052	0	0.796956	9.3447
	403	1.13878	0	0	0.490036	3.08374	0.422434	0	0			403	9.91859	0	0	1.08263	4.37571	1.48147	0.796956	1.57552
	111	0	0	0	0	0.577798	0	0	1.79			111	9.17417	0	0.351844	0.755631	1.91555	1.75038	0.228577	1.04261
	239	0	0	0.250162	0	0.790602	0	0	14.57			239	19.146	0	1.92589	2.38199	2.67559	1.75038	1.63715	4.9792
	189	1.13878	0	0	0	0	0	0	0			189	14.0754	0	0	1.35511	1.56118	0.472144	0	0
	101	0	0	0	0	0	0	0	0			101	14.0754	0	2.59264	1.84756	47.3583	0.570186	1.87886	0
	258	4.18088	0.0643517	34.2304	0	0	10.7488	18.9016	120.48			258	4.93965	0	0.351844	0.850619	4.49385	2.01332	0.0054816	5.88441
	136	0	0	0	0	0.185172	0	0	0			136	0	0	63.7364	0.990564	108.929	2.20791	1.39191	5.09184
	141	0	0	0	0.0020043	0	0	0	0			141	36.598	0	0	0.609324	0.951589	0.472144	0.330788	0
	110	1.55317	0	0	0	0	0	0	0			110	4.93965	0	0	0.944194	1.73891	0	0	0
	285	1.13878	0	0	0	0	0	0	0.38			285	0	0	88.4651	0.944194	22.3008	0	1.05705	0.184115
	377	3.2835	0	35.0175	0.259559	82.8967	0.273436	0	49.88			377	7.61183	0	0.937853	0.559121	1.91555	1.20275	1.71806	0.29338
	29	17.4993	0	0	0.759105	4.67613	0.0748416	0	7.52			29	11.3545	0.340473	5.68002	1.71373	22.3654	1.61686	0.228577	26.8501
G3 (2011 - / 2015 -)
2011	Sample Name	IL-17A	IFN-g	TNF-a	IL-10	IL-6	IL-4	IL-2	IL-1b			Sample Name	IL-17A	IFN-g	TNF-a	IL-10	IL-6	IL-4	IL-2	IL-1b
	28	15.9	0.15	0	0.11	0.76	0.26	0	0			28	10.873	0	0	0	0	1.93137	0.695231	10.4508
	81	12.03	0.35	0.47	0.39	0.5	0.94	0.1	0.22			81	17.4377	0	0	0.240737	0.636783	0	0.957279	0
	85	7.71	0.19	0.25	0.8	2.37	1.19	0.42	0.95			85	0	0	0	0.811885	3.13548	0	0	0
	127	5.82	0	0	1.1	0	0.26	0	0			127	5.31198	0	0	0.764657	0.899918	0	0	0
	150	7.71	0.35	0	0.71	1.01	0.5	0.56	0.22			150	7.89582	0	0.209685	0.997385	0.835966	0	0	0
	04	2.61	0	0	0.48	0.42	0	0	0			04	0	0	0	0.0902856	1.02536	0.462793	0.41792	0
	41	2.61	0	0	0.08	0	0.01	0	0.58			41	0	0	0	0.414984	0	0.736377	0.218259	0.438825
	122	2.61	0.11	0	0.71	0.84	0	0	0.4			122	15.5504	0	0	0.905224	0	0	0	0
	367	0	0	0	0.323945	0.63	0	0	0.95			367	0	0	0	0	0.704679	0	0	0
	371	7.71	0	0.41	0.64	0.84	0.89	0.28	1.31			371	0	0	0	0.570309	1.02536	0	0	0.558811
	385	5.82	0.03	5.65	0.8	29.85	1.24	0	25.28			385	31.7939	0	0	0.570309	2.73011	0.351446	0	1.51205
	303	3.96	0	0	0.55	8.8	0.3	0	1.31			303	5.31198	0	0	0.519782	0.770966	0	0.218259	0
	359	11.07	0	0.96	0.64	1.86	0.26	0.42	6.32			359	3.07035	0	0	0.66876	0.835966	0.210216	0	2.2316
	411	1.74	0	0	2.4	0.15	0.65	0	0.03			411	5.31198	0	0	2.2889	0.636783	0.651274	0	0
	325	0.9	0	0	0.36	0.55	0	0	0.58			325	4.29277	0	0	0	0.566826	0	0	0
	07	4.42	0	0.15	0.45	0.37	0.4	0	0.4			07	0	0	0	0.519782	0	0	0.604932	0
	95	6.76	0	0	0.42	0.55	0.79	0.37	0.95			95	0	0.358464	1.05235	1.08864	1.38922	0	0.957279	0.558811
	26	0	0	0	0.67	0	0.94	0	0			26	16.8145	0.118105	0	0.951432	0.899918	0.81769	0	0
	79	0.9	0	0.05	0.48	0	0.21	0	0.76			79	16.1855	0	0	0.46811	0.243343	0.210216	0.783891	0.318143
	362	3.51	0	0	0	1.77	0.21	0	0.76			362	7.08482	0	0	0.414984	2.73011	1.26153	0	0
	57	12.03	0.65	0.25	1.14	1.01	1.04	0.06	0			57	7.08482	0	0	0.519782	4.35829	1.11945	0	0
	168	2.17504	0	0	0.355213	0.72	0	0	0			168	0	0	0	1.58146	2.32489	0	0	0
	170	5.35	0.19	0	0.77	0.5	0.45	0	0.4			170	0	0.479877	0	0.172703	0.417627	0.462793	0	0
